# Supplementary material for: Effect of X-ray free-electron laser-induced shockwaves on haemoglobin microcrystals delivered in a liquid jet
Source: Nat Commun. 2021 Mar 15;12:1672. doi: 10.1038/s41467-021-21819-8 (PMC7960726; doi:10.1038/s41467-021-21819-8)
Supplement: Supplementary file 9 — Supplementary Software 1 [file 41467_2021_21819_MOESM9_ESM.xlsx]

## Sheet: vs Crystal Length at Speeds
Probability of dual pump-probe hit in XFEL pump-probe measurements
				v [m/s] =	10		20		30		40		50		60		70		80		90		100
XFEL beam width, w	1.5	µm		Crystal Length	Formula	Probability
Pump-Probe separation, D	5	µm, must be > w!		1	-4.1	0	-5.325	0	-6.55	0	-7.775	0	-9	0	-10.225	0	-11.45	0	-12.675	0	-13.9	0	-15.125	0
Probe diffraction dose, b	0.25	µm, 0 < b < 1		1.25	-3.08	0	-4.06	0	-5.04	0	-6.02	0	-7	0	-7.98	0	-8.96	0	-9.94	0	-10.92	0	-11.9	0
Crystal length, L	10	µm		1.5	-2.4	0	-3.21667	0	-4.03333	0	-4.85	0	-5.66667	0	-6.48333	0	-7.3	0	-8.11667	0	-8.93333	0	-9.75	0
Jet speed, v	50	m/s		1.75	-1.91429	0	-2.61429	0	-3.31429	0	-4.01429	0	-4.71429	0	-5.41429	0	-6.11429	0	-6.81429	0	-7.51429	0	-8.21429	0
Delay time, t	0.1225	µs		2	-1.55	0	-2.1625	0	-2.775	0	-3.3875	0	-4	0	-4.6125	0	-5.225	0	-5.8375	0	-6.45	0	-7.0625	0
				2.25	-1.26667	0	-1.81111	0	-2.35556	0	-2.9	0	-3.44444	0	-3.98889	0	-4.53333	0	-5.07778	0	-5.62222	0	-6.16667	0
Step size in L	0.25	µm		2.5	-1.04	0	-1.53	0	-2.02	0	-2.51	0	-3	0	-3.49	0	-3.98	0	-4.47	0	-4.96	0	-5.45	0
				2.75	-0.854545	0	-1.3	0	-1.74545	0	-2.19091	0	-2.63636	0	-3.08182	0	-3.52727	0	-3.97273	0	-4.41818	0	-4.86364	0
				3	-0.7	0	-1.10833	0	-1.51667	0	-1.925	0	-2.33333	0	-2.74167	0	-3.15	0	-3.55833	0	-3.96667	0	-4.375	0
				3.25	-0.569231	0	-0.946154	0	-1.32308	0	-1.7	0	-2.07692	0	-2.45385	0	-2.83077	0	-3.20769	0	-3.58462	0	-3.96154	0
				3.5	-0.457143	0	-0.807143	0	-1.15714	0	-1.50714	0	-1.85714	0	-2.20714	0	-2.55714	0	-2.90714	0	-3.25714	0	-3.60714	0
				3.75	-0.36	0	-0.686667	0	-1.01333	0	-1.34	0	-1.66667	0	-1.99333	0	-2.32	0	-2.64667	0	-2.97333	0	-3.3	0
				4	-0.275	0	-0.58125	0	-0.8875	0	-1.19375	0	-1.5	0	-1.80625	0	-2.1125	0	-2.41875	0	-2.725	0	-3.03125	0
				4.25	-0.2	0	-0.488235	0	-0.776471	0	-1.06471	0	-1.35294	0	-1.64118	0	-1.92941	0	-2.21765	0	-2.50588	0	-2.79412	0
				4.5	-0.133333	0	-0.405556	0	-0.677778	0	-0.95	0	-1.22222	0	-1.49444	0	-1.76667	0	-2.03889	0	-2.31111	0	-2.58333	0
				4.75	-0.0736842	0	-0.331579	0	-0.589474	0	-0.847368	0	-1.10526	0	-1.36316	0	-1.62105	0	-1.87895	0	-2.13684	0	-2.39474	0
				5	-0.02	0	-0.265	0	-0.51	0	-0.755	0	-1	0	-1.245	0	-1.49	0	-1.735	0	-1.98	0	-2.225	0
				5.25	0.0285714	0.0285714	-0.204762	0	-0.438095	0	-0.671429	0	-0.904762	0	-1.1381	0	-1.37143	0	-1.60476	0	-1.8381	0	-2.07143	0
				5.5	0.0727273	0.0727273	-0.15	0	-0.372727	0	-0.595455	0	-0.818182	0	-1.04091	0	-1.26364	0	-1.48636	0	-1.70909	0	-1.93182	0
				5.75	0.113043	0.113043	-0.1	0	-0.313043	0	-0.526087	0	-0.73913	0	-0.952174	0	-1.16522	0	-1.37826	0	-1.5913	0	-1.80435	0
				6	0.15	0.15	-0.0541667	0	-0.258333	0	-0.4625	0	-0.666667	0	-0.870833	0	-1.075	0	-1.27917	0	-1.48333	0	-1.6875	0
				6.25	0.184	0.184	-0.012	0	-0.208	0	-0.404	0	-0.6	0	-0.796	0	-0.992	0	-1.188	0	-1.384	0	-1.58	0
				6.5	0.215385	0.215385	0.0269231	0.0269231	-0.161538	0	-0.35	0	-0.538462	0	-0.726923	0	-0.915385	0	-1.10385	0	-1.29231	0	-1.48077	0
				6.75	0.244444	0.244444	0.062963	0.062963	-0.118519	0	-0.3	0	-0.481481	0	-0.662963	0	-0.844444	0	-1.02593	0	-1.20741	0	-1.38889	0
				7	0.271429	0.271429	0.0964286	0.0964286	-0.0785714	0	-0.253571	0	-0.428571	0	-0.603571	0	-0.778571	0	-0.953571	0	-1.12857	0	-1.30357	0
				7.25	0.296552	0.296552	0.127586	0.127586	-0.0413793	0	-0.210345	0	-0.37931	0	-0.548276	0	-0.717241	0	-0.886207	0	-1.05517	0	-1.22414	0
				7.5	0.32	0.32	0.156667	0.156667	-0.00666667	0	-0.17	0	-0.333333	0	-0.496667	0	-0.66	0	-0.823333	0	-0.986667	0	-1.15	0
				7.75	0.341935	0.341935	0.183871	0.183871	0.0258065	0.0258065	-0.132258	0	-0.290323	0	-0.448387	0	-0.606452	0	-0.764516	0	-0.922581	0	-1.08065	0
				8	0.3625	0.3625	0.209375	0.209375	0.05625	0.05625	-0.096875	0	-0.25	0	-0.403125	0	-0.55625	0	-0.709375	0	-0.8625	0	-1.01562	0
				8.25	0.381818	0.381818	0.233333	0.233333	0.0848485	0.0848485	-0.0636364	0	-0.212121	0	-0.360606	0	-0.509091	0	-0.657576	0	-0.806061	0	-0.954545	0
				8.5	0.4	0.4	0.255882	0.255882	0.111765	0.111765	-0.0323529	0	-0.176471	0	-0.320588	0	-0.464706	0	-0.608824	0	-0.752941	0	-0.897059	0
				8.75	0.417143	0.417143	0.277143	0.277143	0.137143	0.137143	-0.00285714	0	-0.142857	0	-0.282857	0	-0.422857	0	-0.562857	0	-0.702857	0	-0.842857	0
				9	0.433333	0.433333	0.297222	0.297222	0.161111	0.161111	0.025	0.025	-0.111111	0	-0.247222	0	-0.383333	0	-0.519444	0	-0.655556	0	-0.791667	0
				9.25	0.448649	0.448649	0.316216	0.316216	0.183784	0.183784	0.0513514	0.0513514	-0.0810811	0	-0.213514	0	-0.345946	0	-0.478378	0	-0.610811	0	-0.743243	0
				9.5	0.463158	0.463158	0.334211	0.334211	0.205263	0.205263	0.0763158	0.0763158	-0.0526316	0	-0.181579	0	-0.310526	0	-0.439474	0	-0.568421	0	-0.697368	0
				9.75	0.476923	0.476923	0.351282	0.351282	0.225641	0.225641	0.1	0.1	-0.025641	0	-0.151282	0	-0.276923	0	-0.402564	0	-0.528205	0	-0.653846	0
				10	0.49	0.49	0.3675	0.3675	0.245	0.245	0.1225	0.1225	0	0	-0.1225	0	-0.245	0	-0.3675	0	-0.49	0	-0.6125	0
				10.25	0.502439	0.502439	0.382927	0.382927	0.263415	0.263415	0.143902	0.143902	0.0243902	0.0243902	-0.095122	0	-0.214634	0	-0.334146	0	-0.453659	0	-0.573171	0
				10.5	0.514286	0.514286	0.397619	0.397619	0.280952	0.280952	0.164286	0.164286	0.047619	0.047619	-0.0690476	0	-0.185714	0	-0.302381	0	-0.419048	0	-0.535714	0
				10.75	0.525581	0.525581	0.411628	0.411628	0.297674	0.297674	0.183721	0.183721	0.0697674	0.0697674	-0.044186	0	-0.15814	0	-0.272093	0	-0.386047	0	-0.5	0
				11	0.536364	0.536364	0.425	0.425	0.313636	0.313636	0.202273	0.202273	0.0909091	0.0909091	-0.0204545	0	-0.131818	0	-0.243182	0	-0.354545	0	-0.465909	0
				11.25	0.546667	0.546667	0.437778	0.437778	0.328889	0.328889	0.22	0.22	0.111111	0.111111	0.00222222	0.00222222	-0.106667	0	-0.215556	0	-0.324444	0	-0.433333	0
				11.5	0.556522	0.556522	0.45	0.45	0.343478	0.343478	0.236957	0.236957	0.130435	0.130435	0.023913	0.023913	-0.0826087	0	-0.18913	0	-0.295652	0	-0.402174	0
				11.75	0.565957	0.565957	0.461702	0.461702	0.357447	0.357447	0.253191	0.253191	0.148936	0.148936	0.0446809	0.0446809	-0.0595745	0	-0.16383	0	-0.268085	0	-0.37234	0
				12	0.575	0.575	0.472917	0.472917	0.370833	0.370833	0.26875	0.26875	0.166667	0.166667	0.0645833	0.0645833	-0.0375	0	-0.139583	0	-0.241667	0	-0.34375	0
				12.25	0.583673	0.583673	0.483673	0.483673	0.383673	0.383673	0.283673	0.283673	0.183673	0.183673	0.0836735	0.0836735	-0.0163265	0	-0.116327	0	-0.216327	0	-0.316327	0
				12.5	0.592	0.592	0.494	0.494	0.396	0.396	0.298	0.298	0.2	0.2	0.102	0.102	0.004	0.004	-0.094	0	-0.192	0	-0.29	0
				12.75	0.6	0.6	0.503922	0.503922	0.407843	0.407843	0.311765	0.311765	0.215686	0.215686	0.119608	0.119608	0.0235294	0.0235294	-0.072549	0	-0.168627	0	-0.264706	0
				13	0.607692	0.607692	0.513462	0.513462	0.419231	0.419231	0.325	0.325	0.230769	0.230769	0.136538	0.136538	0.0423077	0.0423077	-0.0519231	0	-0.146154	0	-0.240385	0
				13.25	0.615094	0.615094	0.522642	0.522642	0.430189	0.430189	0.337736	0.337736	0.245283	0.245283	0.15283	0.15283	0.0603774	0.0603774	-0.0320755	0	-0.124528	0	-0.216981	0
				13.5	0.622222	0.622222	0.531481	0.531481	0.440741	0.440741	0.35	0.35	0.259259	0.259259	0.168519	0.168519	0.0777778	0.0777778	-0.012963	0	-0.103704	0	-0.194444	0
				13.75	0.629091	0.629091	0.54	0.54	0.450909	0.450909	0.361818	0.361818	0.272727	0.272727	0.183636	0.183636	0.0945455	0.0945455	0.00545455	0.00545455	-0.0836364	0	-0.172727	0
				14	0.635714	0.635714	0.548214	0.548214	0.460714	0.460714	0.373214	0.373214	0.285714	0.285714	0.198214	0.198214	0.110714	0.110714	0.0232143	0.0232143	-0.0642857	0	-0.151786	0
				14.25	0.642105	0.642105	0.55614	0.55614	0.470175	0.470175	0.384211	0.384211	0.298246	0.298246	0.212281	0.212281	0.126316	0.126316	0.0403509	0.0403509	-0.045614	0	-0.131579	0
				14.5	0.648276	0.648276	0.563793	0.563793	0.47931	0.47931	0.394828	0.394828	0.310345	0.310345	0.225862	0.225862	0.141379	0.141379	0.0568966	0.0568966	-0.0275862	0	-0.112069	0
				14.75	0.654237	0.654237	0.571186	0.571186	0.488136	0.488136	0.405085	0.405085	0.322034	0.322034	0.238983	0.238983	0.155932	0.155932	0.0728814	0.0728814	-0.0101695	0	-0.0932203	0
				15	0.66	0.66	0.578333	0.578333	0.496667	0.496667	0.415	0.415	0.333333	0.333333	0.251667	0.251667	0.17	0.17	0.0883333	0.0883333	0.00666667	0.00666667	-0.075	0
				15.25	0.665574	0.665574	0.585246	0.585246	0.504918	0.504918	0.42459	0.42459	0.344262	0.344262	0.263934	0.263934	0.183607	0.183607	0.103279	0.103279	0.0229508	0.0229508	-0.057377	0
				15.5	0.670968	0.670968	0.591935	0.591935	0.512903	0.512903	0.433871	0.433871	0.354839	0.354839	0.275806	0.275806	0.196774	0.196774	0.117742	0.117742	0.0387097	0.0387097	-0.0403226	0
				15.75	0.67619	0.67619	0.598413	0.598413	0.520635	0.520635	0.442857	0.442857	0.365079	0.365079	0.287302	0.287302	0.209524	0.209524	0.131746	0.131746	0.0539683	0.0539683	-0.0238095	0
				16	0.68125	0.68125	0.604688	0.604688	0.528125	0.528125	0.451562	0.451562	0.375	0.375	0.298438	0.298438	0.221875	0.221875	0.145312	0.145312	0.06875	0.06875	-0.0078125	0
				16.25	0.686154	0.686154	0.610769	0.610769	0.535385	0.535385	0.46	0.46	0.384615	0.384615	0.309231	0.309231	0.233846	0.233846	0.158462	0.158462	0.0830769	0.0830769	0.00769231	0.00769231
				16.5	0.690909	0.690909	0.616667	0.616667	0.542424	0.542424	0.468182	0.468182	0.393939	0.393939	0.319697	0.319697	0.245455	0.245455	0.171212	0.171212	0.0969697	0.0969697	0.0227273	0.0227273
				16.75	0.695522	0.695522	0.622388	0.622388	0.549254	0.549254	0.476119	0.476119	0.402985	0.402985	0.329851	0.329851	0.256716	0.256716	0.183582	0.183582	0.110448	0.110448	0.0373134	0.0373134
				17	0.7	0.7	0.627941	0.627941	0.555882	0.555882	0.483824	0.483824	0.411765	0.411765	0.339706	0.339706	0.267647	0.267647	0.195588	0.195588	0.123529	0.123529	0.0514706	0.0514706
				17.25	0.704348	0.704348	0.633333	0.633333	0.562319	0.562319	0.491304	0.491304	0.42029	0.42029	0.349275	0.349275	0.278261	0.278261	0.207246	0.207246	0.136232	0.136232	0.0652174	0.0652174
				17.5	0.708571	0.708571	0.638571	0.638571	0.568571	0.568571	0.498571	0.498571	0.428571	0.428571	0.358571	0.358571	0.288571	0.288571	0.218571	0.218571	0.148571	0.148571	0.0785714	0.0785714
				17.75	0.712676	0.712676	0.643662	0.643662	0.574648	0.574648	0.505634	0.505634	0.43662	0.43662	0.367606	0.367606	0.298592	0.298592	0.229577	0.229577	0.160563	0.160563	0.0915493	0.0915493
				18	0.716667	0.716667	0.648611	0.648611	0.580556	0.580556	0.5125	0.5125	0.444444	0.444444	0.376389	0.376389	0.308333	0.308333	0.240278	0.240278	0.172222	0.172222	0.104167	0.104167
				18.25	0.720548	0.720548	0.653425	0.653425	0.586301	0.586301	0.519178	0.519178	0.452055	0.452055	0.384932	0.384932	0.317808	0.317808	0.250685	0.250685	0.183562	0.183562	0.116438	0.116438
				18.5	0.724324	0.724324	0.658108	0.658108	0.591892	0.591892	0.525676	0.525676	0.459459	0.459459	0.393243	0.393243	0.327027	0.327027	0.260811	0.260811	0.194595	0.194595	0.128378	0.128378
				18.75	0.728	0.728	0.662667	0.662667	0.597333	0.597333	0.532	0.532	0.466667	0.466667	0.401333	0.401333	0.336	0.336	0.270667	0.270667	0.205333	0.205333	0.14	0.14
				19	0.731579	0.731579	0.667105	0.667105	0.602632	0.602632	0.538158	0.538158	0.473684	0.473684	0.409211	0.409211	0.344737	0.344737	0.280263	0.280263	0.215789	0.215789	0.151316	0.151316
				19.25	0.735065	0.735065	0.671429	0.671429	0.607792	0.607792	0.544156	0.544156	0.480519	0.480519	0.416883	0.416883	0.353247	0.353247	0.28961	0.28961	0.225974	0.225974	0.162338	0.162338
				19.5	0.738462	0.738462	0.675641	0.675641	0.612821	0.612821	0.55	0.55	0.487179	0.487179	0.424359	0.424359	0.361538	0.361538	0.298718	0.298718	0.235897	0.235897	0.173077	0.173077
				19.75	0.741772	0.741772	0.679747	0.679747	0.617722	0.617722	0.555696	0.555696	0.493671	0.493671	0.431646	0.431646	0.36962	0.36962	0.307595	0.307595	0.24557	0.24557	0.183544	0.183544
				20	0.745	0.745	0.68375	0.68375	0.6225	0.6225	0.56125	0.56125	0.5	0.5	0.43875	0.43875	0.3775	0.3775	0.31625	0.31625	0.255	0.255	0.19375	0.19375
				20.25	0.748148	0.748148	0.687654	0.687654	0.62716	0.62716	0.566667	0.566667	0.506173	0.506173	0.445679	0.445679	0.385185	0.385185	0.324691	0.324691	0.264198	0.264198	0.203704	0.203704
				20.5	0.75122	0.75122	0.691463	0.691463	0.631707	0.631707	0.571951	0.571951	0.512195	0.512195	0.452439	0.452439	0.392683	0.392683	0.332927	0.332927	0.273171	0.273171	0.213415	0.213415
				20.75	0.754217	0.754217	0.695181	0.695181	0.636145	0.636145	0.577108	0.577108	0.518072	0.518072	0.459036	0.459036	0.4	0.4	0.340964	0.340964	0.281928	0.281928	0.222892	0.222892
				21	0.757143	0.757143	0.69881	0.69881	0.640476	0.640476	0.582143	0.582143	0.52381	0.52381	0.465476	0.465476	0.407143	0.407143	0.34881	0.34881	0.290476	0.290476	0.232143	0.232143
				21.25	0.76	0.76	0.702353	0.702353	0.644706	0.644706	0.587059	0.587059	0.529412	0.529412	0.471765	0.471765	0.414118	0.414118	0.356471	0.356471	0.298824	0.298824	0.241176	0.241176
				21.5	0.762791	0.762791	0.705814	0.705814	0.648837	0.648837	0.59186	0.59186	0.534884	0.534884	0.477907	0.477907	0.42093	0.42093	0.363953	0.363953	0.306977	0.306977	0.25	0.25
				21.75	0.765517	0.765517	0.709195	0.709195	0.652874	0.652874	0.596552	0.596552	0.54023	0.54023	0.483908	0.483908	0.427586	0.427586	0.371264	0.371264	0.314943	0.314943	0.258621	0.258621
				22	0.768182	0.768182	0.7125	0.7125	0.656818	0.656818	0.601136	0.601136	0.545455	0.545455	0.489773	0.489773	0.434091	0.434091	0.378409	0.378409	0.322727	0.322727	0.267045	0.267045
				22.25	0.770787	0.770787	0.71573	0.71573	0.660674	0.660674	0.605618	0.605618	0.550562	0.550562	0.495506	0.495506	0.440449	0.440449	0.385393	0.385393	0.330337	0.330337	0.275281	0.275281
				22.5	0.773333	0.773333	0.718889	0.718889	0.664444	0.664444	0.61	0.61	0.555556	0.555556	0.501111	0.501111	0.446667	0.446667	0.392222	0.392222	0.337778	0.337778	0.283333	0.283333
				22.75	0.775824	0.775824	0.721978	0.721978	0.668132	0.668132	0.614286	0.614286	0.56044	0.56044	0.506593	0.506593	0.452747	0.452747	0.398901	0.398901	0.345055	0.345055	0.291209	0.291209
				23	0.778261	0.778261	0.725	0.725	0.671739	0.671739	0.618478	0.618478	0.565217	0.565217	0.511957	0.511957	0.458696	0.458696	0.405435	0.405435	0.352174	0.352174	0.298913	0.298913
				23.25	0.780645	0.780645	0.727957	0.727957	0.675269	0.675269	0.622581	0.622581	0.569892	0.569892	0.517204	0.517204	0.464516	0.464516	0.411828	0.411828	0.35914	0.35914	0.306452	0.306452
				23.5	0.782979	0.782979	0.730851	0.730851	0.678723	0.678723	0.626596	0.626596	0.574468	0.574468	0.52234	0.52234	0.470213	0.470213	0.418085	0.418085	0.365957	0.365957	0.31383	0.31383
				23.75	0.785263	0.785263	0.733684	0.733684	0.682105	0.682105	0.630526	0.630526	0.578947	0.578947	0.527368	0.527368	0.475789	0.475789	0.424211	0.424211	0.372632	0.372632	0.321053	0.321053
				24	0.7875	0.7875	0.736458	0.736458	0.685417	0.685417	0.634375	0.634375	0.583333	0.583333	0.532292	0.532292	0.48125	0.48125	0.430208	0.430208	0.379167	0.379167	0.328125	0.328125
				24.25	0.789691	0.789691	0.739175	0.739175	0.68866	0.68866	0.638144	0.638144	0.587629	0.587629	0.537113	0.537113	0.486598	0.486598	0.436082	0.436082	0.385567	0.385567	0.335052	0.335052
				24.5	0.791837	0.791837	0.741837	0.741837	0.691837	0.691837	0.641837	0.641837	0.591837	0.591837	0.541837	0.541837	0.491837	0.491837	0.441837	0.441837	0.391837	0.391837	0.341837	0.341837
				24.75	0.793939	0.793939	0.744444	0.744444	0.694949	0.694949	0.645455	0.645455	0.59596	0.59596	0.546465	0.546465	0.49697	0.49697	0.447475	0.447475	0.39798	0.39798	0.348485	0.348485
				25	0.796	0.796	0.747	0.747	0.698	0.698	0.649	0.649	0.6	0.6	0.551	0.551	0.502	0.502	0.453	0.453	0.404	0.404	0.355	0.355
				25.25	0.79802	0.79802	0.749505	0.749505	0.70099	0.70099	0.652475	0.652475	0.60396	0.60396	0.555446	0.555446	0.506931	0.506931	0.458416	0.458416	0.409901	0.409901	0.361386	0.361386
				25.5	0.8	0.8	0.751961	0.751961	0.703922	0.703922	0.655882	0.655882	0.607843	0.607843	0.559804	0.559804	0.511765	0.511765	0.463725	0.463725	0.415686	0.415686	0.367647	0.367647
				25.75	0.801942	0.801942	0.754369	0.754369	0.706796	0.706796	0.659223	0.659223	0.61165	0.61165	0.564078	0.564078	0.516505	0.516505	0.468932	0.468932	0.421359	0.421359	0.373786	0.373786
				26	0.803846	0.803846	0.756731	0.756731	0.709615	0.709615	0.6625	0.6625	0.615385	0.615385	0.568269	0.568269	0.521154	0.521154	0.474038	0.474038	0.426923	0.426923	0.379808	0.379808
				26.25	0.805714	0.805714	0.759048	0.759048	0.712381	0.712381	0.665714	0.665714	0.619048	0.619048	0.572381	0.572381	0.525714	0.525714	0.479048	0.479048	0.432381	0.432381	0.385714	0.385714
				26.5	0.807547	0.807547	0.761321	0.761321	0.715094	0.715094	0.668868	0.668868	0.622642	0.622642	0.576415	0.576415	0.530189	0.530189	0.483962	0.483962	0.437736	0.437736	0.391509	0.391509
				26.75	0.809346	0.809346	0.763551	0.763551	0.717757	0.717757	0.671963	0.671963	0.626168	0.626168	0.580374	0.580374	0.534579	0.534579	0.488785	0.488785	0.442991	0.442991	0.397196	0.397196
				27	0.811111	0.811111	0.765741	0.765741	0.72037	0.72037	0.675	0.675	0.62963	0.62963	0.584259	0.584259	0.538889	0.538889	0.493519	0.493519	0.448148	0.448148	0.402778	0.402778
				27.25	0.812844	0.812844	0.76789	0.76789	0.722936	0.722936	0.677982	0.677982	0.633028	0.633028	0.588073	0.588073	0.543119	0.543119	0.498165	0.498165	0.453211	0.453211	0.408257	0.408257
				27.5	0.814545	0.814545	0.77	0.77	0.725455	0.725455	0.680909	0.680909	0.636364	0.636364	0.591818	0.591818	0.547273	0.547273	0.502727	0.502727	0.458182	0.458182	0.413636	0.413636
				27.75	0.816216	0.816216	0.772072	0.772072	0.727928	0.727928	0.683784	0.683784	0.63964	0.63964	0.595495	0.595495	0.551351	0.551351	0.507207	0.507207	0.463063	0.463063	0.418919	0.418919
				28	0.817857	0.817857	0.774107	0.774107	0.730357	0.730357	0.686607	0.686607	0.642857	0.642857	0.599107	0.599107	0.555357	0.555357	0.511607	0.511607	0.467857	0.467857	0.424107	0.424107
				28.25	0.819469	0.819469	0.776106	0.776106	0.732743	0.732743	0.689381	0.689381	0.646018	0.646018	0.602655	0.602655	0.559292	0.559292	0.515929	0.515929	0.472566	0.472566	0.429204	0.429204
				28.5	0.821053	0.821053	0.77807	0.77807	0.735088	0.735088	0.692105	0.692105	0.649123	0.649123	0.60614	0.60614	0.563158	0.563158	0.520175	0.520175	0.477193	0.477193	0.434211	0.434211
				28.75	0.822609	0.822609	0.78	0.78	0.737391	0.737391	0.694783	0.694783	0.652174	0.652174	0.609565	0.609565	0.566957	0.566957	0.524348	0.524348	0.481739	0.481739	0.43913	0.43913
				29	0.824138	0.824138	0.781897	0.781897	0.739655	0.739655	0.697414	0.697414	0.655172	0.655172	0.612931	0.612931	0.57069	0.57069	0.528448	0.528448	0.486207	0.486207	0.443966	0.443966
				29.25	0.825641	0.825641	0.783761	0.783761	0.74188	0.74188	0.7	0.7	0.65812	0.65812	0.616239	0.616239	0.574359	0.574359	0.532479	0.532479	0.490598	0.490598	0.448718	0.448718
				29.5	0.827119	0.827119	0.785593	0.785593	0.744068	0.744068	0.702542	0.702542	0.661017	0.661017	0.619492	0.619492	0.577966	0.577966	0.536441	0.536441	0.494915	0.494915	0.45339	0.45339
				29.75	0.828571	0.828571	0.787395	0.787395	0.746218	0.746218	0.705042	0.705042	0.663866	0.663866	0.622689	0.622689	0.581513	0.581513	0.540336	0.540336	0.49916	0.49916	0.457983	0.457983
				30	0.83	0.83	0.789167	0.789167	0.748333	0.748333	0.7075	0.7075	0.666667	0.666667	0.625833	0.625833	0.585	0.585	0.544167	0.544167	0.503333	0.503333	0.4625	0.4625
				30.25	0.831405	0.831405	0.790909	0.790909	0.750413	0.750413	0.709917	0.709917	0.669421	0.669421	0.628926	0.628926	0.58843	0.58843	0.547934	0.547934	0.507438	0.507438	0.466942	0.466942
				30.5	0.832787	0.832787	0.792623	0.792623	0.752459	0.752459	0.712295	0.712295	0.672131	0.672131	0.631967	0.631967	0.591803	0.591803	0.551639	0.551639	0.511475	0.511475	0.471311	0.471311
				30.75	0.834146	0.834146	0.794309	0.794309	0.754472	0.754472	0.714634	0.714634	0.674797	0.674797	0.634959	0.634959	0.595122	0.595122	0.555285	0.555285	0.515447	0.515447	0.47561	0.47561
				31	0.835484	0.835484	0.795968	0.795968	0.756452	0.756452	0.716935	0.716935	0.677419	0.677419	0.637903	0.637903	0.598387	0.598387	0.558871	0.558871	0.519355	0.519355	0.479839	0.479839
				31.25	0.8368	0.8368	0.7976	0.7976	0.7584	0.7584	0.7192	0.7192	0.68	0.68	0.6408	0.6408	0.6016	0.6016	0.5624	0.5624	0.5232	0.5232	0.484	0.484
				31.5	0.838095	0.838095	0.799206	0.799206	0.760317	0.760317	0.721429	0.721429	0.68254	0.68254	0.643651	0.643651	0.604762	0.604762	0.565873	0.565873	0.526984	0.526984	0.488095	0.488095
				31.75	0.83937	0.83937	0.800787	0.800787	0.762205	0.762205	0.723622	0.723622	0.685039	0.685039	0.646457	0.646457	0.607874	0.607874	0.569291	0.569291	0.530709	0.530709	0.492126	0.492126
				32	0.840625	0.840625	0.802344	0.802344	0.764062	0.764062	0.725781	0.725781	0.6875	0.6875	0.649219	0.649219	0.610938	0.610938	0.572656	0.572656	0.534375	0.534375	0.496094	0.496094
				32.25	0.84186	0.84186	0.803876	0.803876	0.765891	0.765891	0.727907	0.727907	0.689922	0.689922	0.651938	0.651938	0.613953	0.613953	0.575969	0.575969	0.537984	0.537984	0.5	0.5
				32.5	0.843077	0.843077	0.805385	0.805385	0.767692	0.767692	0.73	0.73	0.692308	0.692308	0.654615	0.654615	0.616923	0.616923	0.579231	0.579231	0.541538	0.541538	0.503846	0.503846
				32.75	0.844275	0.844275	0.80687	0.80687	0.769466	0.769466	0.732061	0.732061	0.694656	0.694656	0.657252	0.657252	0.619847	0.619847	0.582443	0.582443	0.545038	0.545038	0.507634	0.507634
				33	0.845455	0.845455	0.808333	0.808333	0.771212	0.771212	0.734091	0.734091	0.69697	0.69697	0.659848	0.659848	0.622727	0.622727	0.585606	0.585606	0.548485	0.548485	0.511364	0.511364
				33.25	0.846617	0.846617	0.809774	0.809774	0.772932	0.772932	0.73609	0.73609	0.699248	0.699248	0.662406	0.662406	0.625564	0.625564	0.588722	0.588722	0.55188	0.55188	0.515038	0.515038
				33.5	0.847761	0.847761	0.811194	0.811194	0.774627	0.774627	0.73806	0.73806	0.701493	0.701493	0.664925	0.664925	0.628358	0.628358	0.591791	0.591791	0.555224	0.555224	0.518657	0.518657
				33.75	0.848889	0.848889	0.812593	0.812593	0.776296	0.776296	0.74	0.74	0.703704	0.703704	0.667407	0.667407	0.631111	0.631111	0.594815	0.594815	0.558519	0.558519	0.522222	0.522222
				34	0.85	0.85	0.813971	0.813971	0.777941	0.777941	0.741912	0.741912	0.705882	0.705882	0.669853	0.669853	0.633824	0.633824	0.597794	0.597794	0.561765	0.561765	0.525735	0.525735
				34.25	0.851095	0.851095	0.815328	0.815328	0.779562	0.779562	0.743796	0.743796	0.708029	0.708029	0.672263	0.672263	0.636496	0.636496	0.60073	0.60073	0.564964	0.564964	0.529197	0.529197
				34.5	0.852174	0.852174	0.816667	0.816667	0.781159	0.781159	0.745652	0.745652	0.710145	0.710145	0.674638	0.674638	0.63913	0.63913	0.603623	0.603623	0.568116	0.568116	0.532609	0.532609
				34.75	0.853237	0.853237	0.817986	0.817986	0.782734	0.782734	0.747482	0.747482	0.71223	0.71223	0.676978	0.676978	0.641727	0.641727	0.606475	0.606475	0.571223	0.571223	0.535971	0.535971
				35	0.854286	0.854286	0.819286	0.819286	0.784286	0.784286	0.749286	0.749286	0.714286	0.714286	0.679286	0.679286	0.644286	0.644286	0.609286	0.609286	0.574286	0.574286	0.539286	0.539286
				35.25	0.855319	0.855319	0.820567	0.820567	0.785816	0.785816	0.751064	0.751064	0.716312	0.716312	0.68156	0.68156	0.646809	0.646809	0.612057	0.612057	0.577305	0.577305	0.542553	0.542553
				35.5	0.856338	0.856338	0.821831	0.821831	0.787324	0.787324	0.752817	0.752817	0.71831	0.71831	0.683803	0.683803	0.649296	0.649296	0.614789	0.614789	0.580282	0.580282	0.545775	0.545775
				35.75	0.857343	0.857343	0.823077	0.823077	0.788811	0.788811	0.754545	0.754545	0.72028	0.72028	0.686014	0.686014	0.651748	0.651748	0.617483	0.617483	0.583217	0.583217	0.548951	0.548951
				36	0.858333	0.858333	0.824306	0.824306	0.790278	0.790278	0.75625	0.75625	0.722222	0.722222	0.688194	0.688194	0.654167	0.654167	0.620139	0.620139	0.586111	0.586111	0.552083	0.552083
				36.25	0.85931	0.85931	0.825517	0.825517	0.791724	0.791724	0.757931	0.757931	0.724138	0.724138	0.690345	0.690345	0.656552	0.656552	0.622759	0.622759	0.588966	0.588966	0.555172	0.555172
				36.5	0.860274	0.860274	0.826712	0.826712	0.793151	0.793151	0.759589	0.759589	0.726027	0.726027	0.692466	0.692466	0.658904	0.658904	0.625342	0.625342	0.591781	0.591781	0.558219	0.558219
				36.75	0.861224	0.861224	0.827891	0.827891	0.794558	0.794558	0.761224	0.761224	0.727891	0.727891	0.694558	0.694558	0.661224	0.661224	0.627891	0.627891	0.594558	0.594558	0.561224	0.561224
				37	0.862162	0.862162	0.829054	0.829054	0.795946	0.795946	0.762838	0.762838	0.72973	0.72973	0.696622	0.696622	0.663514	0.663514	0.630405	0.630405	0.597297	0.597297	0.564189	0.564189
				37.25	0.863087	0.863087	0.830201	0.830201	0.797315	0.797315	0.76443	0.76443	0.731544	0.731544	0.698658	0.698658	0.665772	0.665772	0.632886	0.632886	0.6	0.6	0.567114	0.567114
				37.5	0.864	0.864	0.831333	0.831333	0.798667	0.798667	0.766	0.766	0.733333	0.733333	0.700667	0.700667	0.668	0.668	0.635333	0.635333	0.602667	0.602667	0.57	0.57
				37.75	0.864901	0.864901	0.83245	0.83245	0.8	0.8	0.76755	0.76755	0.735099	0.735099	0.702649	0.702649	0.670199	0.670199	0.637748	0.637748	0.605298	0.605298	0.572848	0.572848
				38	0.865789	0.865789	0.833553	0.833553	0.801316	0.801316	0.769079	0.769079	0.736842	0.736842	0.704605	0.704605	0.672368	0.672368	0.640132	0.640132	0.607895	0.607895	0.575658	0.575658
				38.25	0.866667	0.866667	0.834641	0.834641	0.802614	0.802614	0.770588	0.770588	0.738562	0.738562	0.706536	0.706536	0.67451	0.67451	0.642484	0.642484	0.610458	0.610458	0.578431	0.578431
				38.5	0.867532	0.867532	0.835714	0.835714	0.803896	0.803896	0.772078	0.772078	0.74026	0.74026	0.708442	0.708442	0.676623	0.676623	0.644805	0.644805	0.612987	0.612987	0.581169	0.581169
				38.75	0.868387	0.868387	0.836774	0.836774	0.805161	0.805161	0.773548	0.773548	0.741935	0.741935	0.710323	0.710323	0.67871	0.67871	0.647097	0.647097	0.615484	0.615484	0.583871	0.583871
				39	0.869231	0.869231	0.837821	0.837821	0.80641	0.80641	0.775	0.775	0.74359	0.74359	0.712179	0.712179	0.680769	0.680769	0.649359	0.649359	0.617949	0.617949	0.586538	0.586538
				39.25	0.870064	0.870064	0.838854	0.838854	0.807643	0.807643	0.776433	0.776433	0.745223	0.745223	0.714013	0.714013	0.682803	0.682803	0.651592	0.651592	0.620382	0.620382	0.589172	0.589172
				39.5	0.870886	0.870886	0.839873	0.839873	0.808861	0.808861	0.777848	0.777848	0.746835	0.746835	0.715823	0.715823	0.68481	0.68481	0.653797	0.653797	0.622785	0.622785	0.591772	0.591772
				39.75	0.871698	0.871698	0.840881	0.840881	0.810063	0.810063	0.779245	0.779245	0.748428	0.748428	0.71761	0.71761	0.686792	0.686792	0.655975	0.655975	0.625157	0.625157	0.59434	0.59434
				40	0.8725	0.8725	0.841875	0.841875	0.81125	0.81125	0.780625	0.780625	0.75	0.75	0.719375	0.719375	0.68875	0.68875	0.658125	0.658125	0.6275	0.6275	0.596875	0.596875
				40.25	0.873292	0.873292	0.842857	0.842857	0.812422	0.812422	0.781988	0.781988	0.751553	0.751553	0.721118	0.721118	0.690683	0.690683	0.660248	0.660248	0.629814	0.629814	0.599379	0.599379
				40.5	0.874074	0.874074	0.843827	0.843827	0.81358	0.81358	0.783333	0.783333	0.753086	0.753086	0.72284	0.72284	0.692593	0.692593	0.662346	0.662346	0.632099	0.632099	0.601852	0.601852
				40.75	0.874847	0.874847	0.844785	0.844785	0.814724	0.814724	0.784663	0.784663	0.754601	0.754601	0.72454	0.72454	0.694479	0.694479	0.664417	0.664417	0.634356	0.634356	0.604294	0.604294
				41	0.87561	0.87561	0.845732	0.845732	0.815854	0.815854	0.785976	0.785976	0.756098	0.756098	0.72622	0.72622	0.696341	0.696341	0.666463	0.666463	0.636585	0.636585	0.606707	0.606707
				41.25	0.876364	0.876364	0.846667	0.846667	0.81697	0.81697	0.787273	0.787273	0.757576	0.757576	0.727879	0.727879	0.698182	0.698182	0.668485	0.668485	0.638788	0.638788	0.609091	0.609091
				41.5	0.877108	0.877108	0.84759	0.84759	0.818072	0.818072	0.788554	0.788554	0.759036	0.759036	0.729518	0.729518	0.7	0.7	0.670482	0.670482	0.640964	0.640964	0.611446	0.611446
				41.75	0.877844	0.877844	0.848503	0.848503	0.819162	0.819162	0.78982	0.78982	0.760479	0.760479	0.731138	0.731138	0.701796	0.701796	0.672455	0.672455	0.643114	0.643114	0.613772	0.613772
				42	0.878571	0.878571	0.849405	0.849405	0.820238	0.820238	0.791071	0.791071	0.761905	0.761905	0.732738	0.732738	0.703571	0.703571	0.674405	0.674405	0.645238	0.645238	0.616071	0.616071
				42.25	0.87929	0.87929	0.850296	0.850296	0.821302	0.821302	0.792308	0.792308	0.763314	0.763314	0.73432	0.73432	0.705325	0.705325	0.676331	0.676331	0.647337	0.647337	0.618343	0.618343
				42.5	0.88	0.88	0.851176	0.851176	0.822353	0.822353	0.793529	0.793529	0.764706	0.764706	0.735882	0.735882	0.707059	0.707059	0.678235	0.678235	0.649412	0.649412	0.620588	0.620588
				42.75	0.880702	0.880702	0.852047	0.852047	0.823392	0.823392	0.794737	0.794737	0.766082	0.766082	0.737427	0.737427	0.708772	0.708772	0.680117	0.680117	0.651462	0.651462	0.622807	0.622807
				43	0.881395	0.881395	0.852907	0.852907	0.824419	0.824419	0.79593	0.79593	0.767442	0.767442	0.738953	0.738953	0.710465	0.710465	0.681977	0.681977	0.653488	0.653488	0.625	0.625
				43.25	0.882081	0.882081	0.853757	0.853757	0.825434	0.825434	0.79711	0.79711	0.768786	0.768786	0.740462	0.740462	0.712139	0.712139	0.683815	0.683815	0.655491	0.655491	0.627168	0.627168
				43.5	0.882759	0.882759	0.854598	0.854598	0.826437	0.826437	0.798276	0.798276	0.770115	0.770115	0.741954	0.741954	0.713793	0.713793	0.685632	0.685632	0.657471	0.657471	0.62931	0.62931
				43.75	0.883429	0.883429	0.855429	0.855429	0.827429	0.827429	0.799429	0.799429	0.771429	0.771429	0.743429	0.743429	0.715429	0.715429	0.687429	0.687429	0.659429	0.659429	0.631429	0.631429
				44	0.884091	0.884091	0.85625	0.85625	0.828409	0.828409	0.800568	0.800568	0.772727	0.772727	0.744886	0.744886	0.717045	0.717045	0.689205	0.689205	0.661364	0.661364	0.633523	0.633523
				44.25	0.884746	0.884746	0.857062	0.857062	0.829379	0.829379	0.801695	0.801695	0.774011	0.774011	0.746328	0.746328	0.718644	0.718644	0.69096	0.69096	0.663277	0.663277	0.635593	0.635593
				44.5	0.885393	0.885393	0.857865	0.857865	0.830337	0.830337	0.802809	0.802809	0.775281	0.775281	0.747753	0.747753	0.720225	0.720225	0.692697	0.692697	0.665169	0.665169	0.63764	0.63764
				44.75	0.886034	0.886034	0.858659	0.858659	0.831285	0.831285	0.803911	0.803911	0.776536	0.776536	0.749162	0.749162	0.721788	0.721788	0.694413	0.694413	0.667039	0.667039	0.639665	0.639665
				45	0.886667	0.886667	0.859444	0.859444	0.832222	0.832222	0.805	0.805	0.777778	0.777778	0.750556	0.750556	0.723333	0.723333	0.696111	0.696111	0.668889	0.668889	0.641667	0.641667
				45.25	0.887293	0.887293	0.860221	0.860221	0.833149	0.833149	0.806077	0.806077	0.779006	0.779006	0.751934	0.751934	0.724862	0.724862	0.69779	0.69779	0.670718	0.670718	0.643646	0.643646
				45.5	0.887912	0.887912	0.860989	0.860989	0.834066	0.834066	0.807143	0.807143	0.78022	0.78022	0.753297	0.753297	0.726374	0.726374	0.699451	0.699451	0.672527	0.672527	0.645604	0.645604
				45.75	0.888525	0.888525	0.861749	0.861749	0.834973	0.834973	0.808197	0.808197	0.781421	0.781421	0.754645	0.754645	0.727869	0.727869	0.701093	0.701093	0.674317	0.674317	0.647541	0.647541
				46	0.88913	0.88913	0.8625	0.8625	0.83587	0.83587	0.809239	0.809239	0.782609	0.782609	0.755978	0.755978	0.729348	0.729348	0.702717	0.702717	0.676087	0.676087	0.649457	0.649457
				46.25	0.88973	0.88973	0.863243	0.863243	0.836757	0.836757	0.81027	0.81027	0.783784	0.783784	0.757297	0.757297	0.730811	0.730811	0.704324	0.704324	0.677838	0.677838	0.651351	0.651351
				46.5	0.890323	0.890323	0.863978	0.863978	0.837634	0.837634	0.81129	0.81129	0.784946	0.784946	0.758602	0.758602	0.732258	0.732258	0.705914	0.705914	0.67957	0.67957	0.653226	0.653226
				46.75	0.890909	0.890909	0.864706	0.864706	0.838503	0.838503	0.812299	0.812299	0.786096	0.786096	0.759893	0.759893	0.73369	0.73369	0.707487	0.707487	0.681283	0.681283	0.65508	0.65508
				47	0.891489	0.891489	0.865426	0.865426	0.839362	0.839362	0.813298	0.813298	0.787234	0.787234	0.76117	0.76117	0.735106	0.735106	0.709043	0.709043	0.682979	0.682979	0.656915	0.656915
				47.25	0.892063	0.892063	0.866138	0.866138	0.840212	0.840212	0.814286	0.814286	0.78836	0.78836	0.762434	0.762434	0.736508	0.736508	0.710582	0.710582	0.684656	0.684656	0.65873	0.65873
				47.5	0.892632	0.892632	0.866842	0.866842	0.841053	0.841053	0.815263	0.815263	0.789474	0.789474	0.763684	0.763684	0.737895	0.737895	0.712105	0.712105	0.686316	0.686316	0.660526	0.660526
				47.75	0.893194	0.893194	0.867539	0.867539	0.841885	0.841885	0.81623	0.81623	0.790576	0.790576	0.764921	0.764921	0.739267	0.739267	0.713613	0.713613	0.687958	0.687958	0.662304	0.662304
				48	0.89375	0.89375	0.868229	0.868229	0.842708	0.842708	0.817187	0.817187	0.791667	0.791667	0.766146	0.766146	0.740625	0.740625	0.715104	0.715104	0.689583	0.689583	0.664062	0.664062
				48.25	0.894301	0.894301	0.868912	0.868912	0.843523	0.843523	0.818135	0.818135	0.792746	0.792746	0.767358	0.767358	0.741969	0.741969	0.71658	0.71658	0.691192	0.691192	0.665803	0.665803
				48.5	0.894845	0.894845	0.869588	0.869588	0.84433	0.84433	0.819072	0.819072	0.793814	0.793814	0.768557	0.768557	0.743299	0.743299	0.718041	0.718041	0.692784	0.692784	0.667526	0.667526
				48.75	0.895385	0.895385	0.870256	0.870256	0.845128	0.845128	0.82	0.82	0.794872	0.794872	0.769744	0.769744	0.744615	0.744615	0.719487	0.719487	0.694359	0.694359	0.669231	0.669231
				49	0.895918	0.895918	0.870918	0.870918	0.845918	0.845918	0.820918	0.820918	0.795918	0.795918	0.770918	0.770918	0.745918	0.745918	0.720918	0.720918	0.695918	0.695918	0.670918	0.670918
				49.25	0.896447	0.896447	0.871574	0.871574	0.846701	0.846701	0.821827	0.821827	0.796954	0.796954	0.772081	0.772081	0.747208	0.747208	0.722335	0.722335	0.697462	0.697462	0.672589	0.672589
				49.5	0.89697	0.89697	0.872222	0.872222	0.847475	0.847475	0.822727	0.822727	0.79798	0.79798	0.773232	0.773232	0.748485	0.748485	0.723737	0.723737	0.69899	0.69899	0.674242	0.674242
				49.75	0.897487	0.897487	0.872864	0.872864	0.848241	0.848241	0.823618	0.823618	0.798995	0.798995	0.774372	0.774372	0.749749	0.749749	0.725126	0.725126	0.700503	0.700503	0.675879	0.675879
				50	0.898	0.898	0.8735	0.8735	0.849	0.849	0.8245	0.8245	0.8	0.8	0.7755	0.7755	0.751	0.751	0.7265	0.7265	0.702	0.702	0.6775	0.6775
				50.25	0.898507	0.898507	0.874129	0.874129	0.849751	0.849751	0.825373	0.825373	0.800995	0.800995	0.776617	0.776617	0.752239	0.752239	0.727861	0.727861	0.703483	0.703483	0.679104	0.679104
				50.5	0.89901	0.89901	0.874752	0.874752	0.850495	0.850495	0.826238	0.826238	0.80198	0.80198	0.777723	0.777723	0.753465	0.753465	0.729208	0.729208	0.70495	0.70495	0.680693	0.680693
				50.75	0.899507	0.899507	0.875369	0.875369	0.851232	0.851232	0.827094	0.827094	0.802956	0.802956	0.778818	0.778818	0.75468	0.75468	0.730542	0.730542	0.706404	0.706404	0.682266	0.682266
				51	0.9	0.9	0.87598	0.87598	0.851961	0.851961	0.827941	0.827941	0.803922	0.803922	0.779902	0.779902	0.755882	0.755882	0.731863	0.731863	0.707843	0.707843	0.683824	0.683824
				51.25	0.900488	0.900488	0.876585	0.876585	0.852683	0.852683	0.82878	0.82878	0.804878	0.804878	0.780976	0.780976	0.757073	0.757073	0.733171	0.733171	0.709268	0.709268	0.685366	0.685366
				51.5	0.900971	0.900971	0.877184	0.877184	0.853398	0.853398	0.829612	0.829612	0.805825	0.805825	0.782039	0.782039	0.758252	0.758252	0.734466	0.734466	0.71068	0.71068	0.686893	0.686893
				51.75	0.901449	0.901449	0.877778	0.877778	0.854106	0.854106	0.830435	0.830435	0.806763	0.806763	0.783092	0.783092	0.75942	0.75942	0.735749	0.735749	0.712077	0.712077	0.688406	0.688406
				52	0.901923	0.901923	0.878365	0.878365	0.854808	0.854808	0.83125	0.83125	0.807692	0.807692	0.784135	0.784135	0.760577	0.760577	0.737019	0.737019	0.713462	0.713462	0.689904	0.689904
				52.25	0.902392	0.902392	0.878947	0.878947	0.855502	0.855502	0.832057	0.832057	0.808612	0.808612	0.785167	0.785167	0.761722	0.761722	0.738278	0.738278	0.714833	0.714833	0.691388	0.691388
				52.5	0.902857	0.902857	0.879524	0.879524	0.85619	0.85619	0.832857	0.832857	0.809524	0.809524	0.78619	0.78619	0.762857	0.762857	0.739524	0.739524	0.71619	0.71619	0.692857	0.692857
				52.75	0.903318	0.903318	0.880095	0.880095	0.856872	0.856872	0.833649	0.833649	0.810427	0.810427	0.787204	0.787204	0.763981	0.763981	0.740758	0.740758	0.717536	0.717536	0.694313	0.694313
				53	0.903774	0.903774	0.88066	0.88066	0.857547	0.857547	0.834434	0.834434	0.811321	0.811321	0.788208	0.788208	0.765094	0.765094	0.741981	0.741981	0.718868	0.718868	0.695755	0.695755
				53.25	0.904225	0.904225	0.881221	0.881221	0.858216	0.858216	0.835211	0.835211	0.812207	0.812207	0.789202	0.789202	0.766197	0.766197	0.743192	0.743192	0.720188	0.720188	0.697183	0.697183
				53.5	0.904673	0.904673	0.881776	0.881776	0.858879	0.858879	0.835981	0.835981	0.813084	0.813084	0.790187	0.790187	0.76729	0.76729	0.744393	0.744393	0.721495	0.721495	0.698598	0.698598
				53.75	0.905116	0.905116	0.882326	0.882326	0.859535	0.859535	0.836744	0.836744	0.813953	0.813953	0.791163	0.791163	0.768372	0.768372	0.745581	0.745581	0.722791	0.722791	0.7	0.7
				54	0.905556	0.905556	0.88287	0.88287	0.860185	0.860185	0.8375	0.8375	0.814815	0.814815	0.79213	0.79213	0.769444	0.769444	0.746759	0.746759	0.724074	0.724074	0.701389	0.701389
				54.25	0.905991	0.905991	0.88341	0.88341	0.860829	0.860829	0.838249	0.838249	0.815668	0.815668	0.793088	0.793088	0.770507	0.770507	0.747926	0.747926	0.725346	0.725346	0.702765	0.702765
				54.5	0.906422	0.906422	0.883945	0.883945	0.861468	0.861468	0.838991	0.838991	0.816514	0.816514	0.794037	0.794037	0.77156	0.77156	0.749083	0.749083	0.726606	0.726606	0.704128	0.704128
				54.75	0.906849	0.906849	0.884475	0.884475	0.8621	0.8621	0.839726	0.839726	0.817352	0.817352	0.794977	0.794977	0.772603	0.772603	0.750228	0.750228	0.727854	0.727854	0.705479	0.705479
				55	0.907273	0.907273	0.885	0.885	0.862727	0.862727	0.840455	0.840455	0.818182	0.818182	0.795909	0.795909	0.773636	0.773636	0.751364	0.751364	0.729091	0.729091	0.706818	0.706818
				55.25	0.907692	0.907692	0.88552	0.88552	0.863348	0.863348	0.841176	0.841176	0.819005	0.819005	0.796833	0.796833	0.774661	0.774661	0.752489	0.752489	0.730317	0.730317	0.708145	0.708145
				55.5	0.908108	0.908108	0.886036	0.886036	0.863964	0.863964	0.841892	0.841892	0.81982	0.81982	0.797748	0.797748	0.775676	0.775676	0.753604	0.753604	0.731532	0.731532	0.709459	0.709459
				55.75	0.90852	0.90852	0.886547	0.886547	0.864574	0.864574	0.842601	0.842601	0.820628	0.820628	0.798655	0.798655	0.776682	0.776682	0.754709	0.754709	0.732735	0.732735	0.710762	0.710762
				56	0.908929	0.908929	0.887054	0.887054	0.865179	0.865179	0.843304	0.843304	0.821429	0.821429	0.799554	0.799554	0.777679	0.777679	0.755804	0.755804	0.733929	0.733929	0.712054	0.712054
				56.25	0.909333	0.909333	0.887556	0.887556	0.865778	0.865778	0.844	0.844	0.822222	0.822222	0.800444	0.800444	0.778667	0.778667	0.756889	0.756889	0.735111	0.735111	0.713333	0.713333
				56.5	0.909735	0.909735	0.888053	0.888053	0.866372	0.866372	0.84469	0.84469	0.823009	0.823009	0.801327	0.801327	0.779646	0.779646	0.757965	0.757965	0.736283	0.736283	0.714602	0.714602
				56.75	0.910132	0.910132	0.888546	0.888546	0.86696	0.86696	0.845374	0.845374	0.823789	0.823789	0.802203	0.802203	0.780617	0.780617	0.759031	0.759031	0.737445	0.737445	0.715859	0.715859
				57	0.910526	0.910526	0.889035	0.889035	0.867544	0.867544	0.846053	0.846053	0.824561	0.824561	0.80307	0.80307	0.781579	0.781579	0.760088	0.760088	0.738596	0.738596	0.717105	0.717105
				57.25	0.910917	0.910917	0.88952	0.88952	0.868122	0.868122	0.846725	0.846725	0.825328	0.825328	0.80393	0.80393	0.782533	0.782533	0.761135	0.761135	0.739738	0.739738	0.718341	0.718341
				57.5	0.911304	0.911304	0.89	0.89	0.868696	0.868696	0.847391	0.847391	0.826087	0.826087	0.804783	0.804783	0.783478	0.783478	0.762174	0.762174	0.74087	0.74087	0.719565	0.719565
				57.75	0.911688	0.911688	0.890476	0.890476	0.869264	0.869264	0.848052	0.848052	0.82684	0.82684	0.805628	0.805628	0.784416	0.784416	0.763203	0.763203	0.741991	0.741991	0.720779	0.720779
				58	0.912069	0.912069	0.890948	0.890948	0.869828	0.869828	0.848707	0.848707	0.827586	0.827586	0.806466	0.806466	0.785345	0.785345	0.764224	0.764224	0.743103	0.743103	0.721983	0.721983
				58.25	0.912446	0.912446	0.891416	0.891416	0.870386	0.870386	0.849356	0.849356	0.828326	0.828326	0.807296	0.807296	0.786266	0.786266	0.765236	0.765236	0.744206	0.744206	0.723176	0.723176
				58.5	0.912821	0.912821	0.89188	0.89188	0.87094	0.87094	0.85	0.85	0.82906	0.82906	0.80812	0.80812	0.787179	0.787179	0.766239	0.766239	0.745299	0.745299	0.724359	0.724359
				58.75	0.913191	0.913191	0.89234	0.89234	0.871489	0.871489	0.850638	0.850638	0.829787	0.829787	0.808936	0.808936	0.788085	0.788085	0.767234	0.767234	0.746383	0.746383	0.725532	0.725532
				59	0.913559	0.913559	0.892797	0.892797	0.872034	0.872034	0.851271	0.851271	0.830508	0.830508	0.809746	0.809746	0.788983	0.788983	0.76822	0.76822	0.747458	0.747458	0.726695	0.726695
				59.25	0.913924	0.913924	0.893249	0.893249	0.872574	0.872574	0.851899	0.851899	0.831224	0.831224	0.810549	0.810549	0.789873	0.789873	0.769198	0.769198	0.748523	0.748523	0.727848	0.727848
				59.5	0.914286	0.914286	0.893697	0.893697	0.873109	0.873109	0.852521	0.852521	0.831933	0.831933	0.811345	0.811345	0.790756	0.790756	0.770168	0.770168	0.74958	0.74958	0.728992	0.728992
				59.75	0.914644	0.914644	0.894142	0.894142	0.87364	0.87364	0.853138	0.853138	0.832636	0.832636	0.812134	0.812134	0.791632	0.791632	0.77113	0.77113	0.750628	0.750628	0.730126	0.730126
				60	0.915	0.915	0.894583	0.894583	0.874167	0.874167	0.85375	0.85375	0.833333	0.833333	0.812917	0.812917	0.7925	0.7925	0.772083	0.772083	0.751667	0.751667	0.73125	0.73125
				60.25	0.915353	0.915353	0.895021	0.895021	0.874689	0.874689	0.854357	0.854357	0.834025	0.834025	0.813693	0.813693	0.793361	0.793361	0.773029	0.773029	0.752697	0.752697	0.732365	0.732365
				60.5	0.915702	0.915702	0.895455	0.895455	0.875207	0.875207	0.854959	0.854959	0.834711	0.834711	0.814463	0.814463	0.794215	0.794215	0.773967	0.773967	0.753719	0.753719	0.733471	0.733471
				60.75	0.916049	0.916049	0.895885	0.895885	0.87572	0.87572	0.855556	0.855556	0.835391	0.835391	0.815226	0.815226	0.795062	0.795062	0.774897	0.774897	0.754733	0.754733	0.734568	0.734568
				61	0.916393	0.916393	0.896311	0.896311	0.87623	0.87623	0.856148	0.856148	0.836066	0.836066	0.815984	0.815984	0.795902	0.795902	0.77582	0.77582	0.755738	0.755738	0.735656	0.735656
				61.25	0.916735	0.916735	0.896735	0.896735	0.876735	0.876735	0.856735	0.856735	0.836735	0.836735	0.816735	0.816735	0.796735	0.796735	0.776735	0.776735	0.756735	0.756735	0.736735	0.736735
				61.5	0.917073	0.917073	0.897154	0.897154	0.877236	0.877236	0.857317	0.857317	0.837398	0.837398	0.81748	0.81748	0.797561	0.797561	0.777642	0.777642	0.757724	0.757724	0.737805	0.737805
				61.75	0.917409	0.917409	0.897571	0.897571	0.877733	0.877733	0.857895	0.857895	0.838057	0.838057	0.818219	0.818219	0.798381	0.798381	0.778543	0.778543	0.758704	0.758704	0.738866	0.738866
				62	0.917742	0.917742	0.897984	0.897984	0.878226	0.878226	0.858468	0.858468	0.83871	0.83871	0.818952	0.818952	0.799194	0.799194	0.779435	0.779435	0.759677	0.759677	0.739919	0.739919
				62.25	0.918072	0.918072	0.898394	0.898394	0.878715	0.878715	0.859036	0.859036	0.839357	0.839357	0.819679	0.819679	0.8	0.8	0.780321	0.780321	0.760643	0.760643	0.740964	0.740964
				62.5	0.9184	0.9184	0.8988	0.8988	0.8792	0.8792	0.8596	0.8596	0.84	0.84	0.8204	0.8204	0.8008	0.8008	0.7812	0.7812	0.7616	0.7616	0.742	0.742
				62.75	0.918725	0.918725	0.899203	0.899203	0.879681	0.879681	0.860159	0.860159	0.840637	0.840637	0.821116	0.821116	0.801594	0.801594	0.782072	0.782072	0.76255	0.76255	0.743028	0.743028
				63	0.919048	0.919048	0.899603	0.899603	0.880159	0.880159	0.860714	0.860714	0.84127	0.84127	0.821825	0.821825	0.802381	0.802381	0.782937	0.782937	0.763492	0.763492	0.744048	0.744048
				63.25	0.919368	0.919368	0.9	0.9	0.880632	0.880632	0.861265	0.861265	0.841897	0.841897	0.82253	0.82253	0.803162	0.803162	0.783794	0.783794	0.764427	0.764427	0.745059	0.745059
				63.5	0.919685	0.919685	0.900394	0.900394	0.881102	0.881102	0.861811	0.861811	0.84252	0.84252	0.823228	0.823228	0.803937	0.803937	0.784646	0.784646	0.765354	0.765354	0.746063	0.746063
				63.75	0.92	0.92	0.900784	0.900784	0.881569	0.881569	0.862353	0.862353	0.843137	0.843137	0.823922	0.823922	0.804706	0.804706	0.78549	0.78549	0.766275	0.766275	0.747059	0.747059
				64	0.920312	0.920312	0.901172	0.901172	0.882031	0.882031	0.862891	0.862891	0.84375	0.84375	0.824609	0.824609	0.805469	0.805469	0.786328	0.786328	0.767188	0.767188	0.748047	0.748047
				64.25	0.920623	0.920623	0.901556	0.901556	0.88249	0.88249	0.863424	0.863424	0.844358	0.844358	0.825292	0.825292	0.806226	0.806226	0.78716	0.78716	0.768093	0.768093	0.749027	0.749027
				64.5	0.92093	0.92093	0.901938	0.901938	0.882946	0.882946	0.863953	0.863953	0.844961	0.844961	0.825969	0.825969	0.806977	0.806977	0.787984	0.787984	0.768992	0.768992	0.75	0.75
				64.75	0.921236	0.921236	0.902317	0.902317	0.883398	0.883398	0.864479	0.864479	0.84556	0.84556	0.826641	0.826641	0.807722	0.807722	0.788803	0.788803	0.769884	0.769884	0.750965	0.750965
				65	0.921538	0.921538	0.902692	0.902692	0.883846	0.883846	0.865	0.865	0.846154	0.846154	0.827308	0.827308	0.808462	0.808462	0.789615	0.789615	0.770769	0.770769	0.751923	0.751923
				65.25	0.921839	0.921839	0.903065	0.903065	0.884291	0.884291	0.865517	0.865517	0.846743	0.846743	0.827969	0.827969	0.809195	0.809195	0.790421	0.790421	0.771648	0.771648	0.752874	0.752874
				65.5	0.922137	0.922137	0.903435	0.903435	0.884733	0.884733	0.866031	0.866031	0.847328	0.847328	0.828626	0.828626	0.809924	0.809924	0.791221	0.791221	0.772519	0.772519	0.753817	0.753817
				65.75	0.922433	0.922433	0.903802	0.903802	0.885171	0.885171	0.86654	0.86654	0.847909	0.847909	0.829278	0.829278	0.810646	0.810646	0.792015	0.792015	0.773384	0.773384	0.754753	0.754753
				66	0.922727	0.922727	0.904167	0.904167	0.885606	0.885606	0.867045	0.867045	0.848485	0.848485	0.829924	0.829924	0.811364	0.811364	0.792803	0.792803	0.774242	0.774242	0.755682	0.755682
				66.25	0.923019	0.923019	0.904528	0.904528	0.886038	0.886038	0.867547	0.867547	0.849057	0.849057	0.830566	0.830566	0.812075	0.812075	0.793585	0.793585	0.775094	0.775094	0.756604	0.756604
				66.5	0.923308	0.923308	0.904887	0.904887	0.886466	0.886466	0.868045	0.868045	0.849624	0.849624	0.831203	0.831203	0.812782	0.812782	0.794361	0.794361	0.77594	0.77594	0.757519	0.757519
				66.75	0.923596	0.923596	0.905243	0.905243	0.886891	0.886891	0.868539	0.868539	0.850187	0.850187	0.831835	0.831835	0.813483	0.813483	0.795131	0.795131	0.776779	0.776779	0.758427	0.758427
				67	0.923881	0.923881	0.905597	0.905597	0.887313	0.887313	0.86903	0.86903	0.850746	0.850746	0.832463	0.832463	0.814179	0.814179	0.795896	0.795896	0.777612	0.777612	0.759328	0.759328
				67.25	0.924164	0.924164	0.905948	0.905948	0.887732	0.887732	0.869517	0.869517	0.851301	0.851301	0.833086	0.833086	0.81487	0.81487	0.796654	0.796654	0.778439	0.778439	0.760223	0.760223
				67.5	0.924444	0.924444	0.906296	0.906296	0.888148	0.888148	0.87	0.87	0.851852	0.851852	0.833704	0.833704	0.815556	0.815556	0.797407	0.797407	0.779259	0.779259	0.761111	0.761111
				67.75	0.924723	0.924723	0.906642	0.906642	0.888561	0.888561	0.87048	0.87048	0.852399	0.852399	0.834317	0.834317	0.816236	0.816236	0.798155	0.798155	0.780074	0.780074	0.761993	0.761993
				68	0.925	0.925	0.906985	0.906985	0.888971	0.888971	0.870956	0.870956	0.852941	0.852941	0.834926	0.834926	0.816912	0.816912	0.798897	0.798897	0.780882	0.780882	0.762868	0.762868
				68.25	0.925275	0.925275	0.907326	0.907326	0.889377	0.889377	0.871429	0.871429	0.85348	0.85348	0.835531	0.835531	0.817582	0.817582	0.799634	0.799634	0.781685	0.781685	0.763736	0.763736
				68.5	0.925547	0.925547	0.907664	0.907664	0.889781	0.889781	0.871898	0.871898	0.854015	0.854015	0.836131	0.836131	0.818248	0.818248	0.800365	0.800365	0.782482	0.782482	0.764599	0.764599
				68.75	0.925818	0.925818	0.908	0.908	0.890182	0.890182	0.872364	0.872364	0.854545	0.854545	0.836727	0.836727	0.818909	0.818909	0.801091	0.801091	0.783273	0.783273	0.765455	0.765455
				69	0.926087	0.926087	0.908333	0.908333	0.89058	0.89058	0.872826	0.872826	0.855072	0.855072	0.837319	0.837319	0.819565	0.819565	0.801812	0.801812	0.784058	0.784058	0.766304	0.766304
				69.25	0.926354	0.926354	0.908664	0.908664	0.890975	0.890975	0.873285	0.873285	0.855596	0.855596	0.837906	0.837906	0.820217	0.820217	0.802527	0.802527	0.784838	0.784838	0.767148	0.767148
				69.5	0.926619	0.926619	0.908993	0.908993	0.891367	0.891367	0.873741	0.873741	0.856115	0.856115	0.838489	0.838489	0.820863	0.820863	0.803237	0.803237	0.785612	0.785612	0.767986	0.767986
				69.75	0.926882	0.926882	0.909319	0.909319	0.891756	0.891756	0.874194	0.874194	0.856631	0.856631	0.839068	0.839068	0.821505	0.821505	0.803943	0.803943	0.78638	0.78638	0.768817	0.768817
				70	0.927143	0.927143	0.909643	0.909643	0.892143	0.892143	0.874643	0.874643	0.857143	0.857143	0.839643	0.839643	0.822143	0.822143	0.804643	0.804643	0.787143	0.787143	0.769643	0.769643

## Sheet: vs Crystal Length
Probability of dual pump-probe hit in XFEL pump-probe measurements
XFEL beam width, w	1.5	µm		Crystal Length	Formula	Probability
Pump-Probe separation, D	5	µm, must be > w!		1	-9	0
Probe diffraction dose, b	0.25	µm, 0 < b < 1		1.25	-7	0
Crystal length, L	10	µm		1.5	-5.66667	0
Jet speed, v	50	m/s		1.75	-4.71429	0
Delay time, t	0.1225	µs		2	-4	0
				2.25	-3.44444	0
Step size in L	0.25	µm		2.5	-3	0
				2.75	-2.63636	0
				3	-2.33333	0
				3.25	-2.07692	0
				3.5	-1.85714	0
				3.75	-1.66667	0
				4	-1.5	0
				4.25	-1.35294	0
				4.5	-1.22222	0
				4.75	-1.10526	0
				5	-1	0
				5.25	-0.904762	0
				5.5	-0.818182	0
				5.75	-0.73913	0
				6	-0.666667	0
				6.25	-0.6	0
				6.5	-0.538462	0
				6.75	-0.481481	0
				7	-0.428571	0
				7.25	-0.37931	0
				7.5	-0.333333	0
				7.75	-0.290323	0
				8	-0.25	0
				8.25	-0.212121	0
				8.5	-0.176471	0
				8.75	-0.142857	0
				9	-0.111111	0
				9.25	-0.0810811	0
				9.5	-0.0526316	0
				9.75	-0.025641	0
				10	0	0
				10.25	0.0243902	0.0243902
				10.5	0.047619	0.047619
				10.75	0.0697674	0.0697674
				11	0.0909091	0.0909091
				11.25	0.111111	0.111111
				11.5	0.130435	0.130435
				11.75	0.148936	0.148936
				12	0.166667	0.166667
				12.25	0.183673	0.183673
				12.5	0.2	0.2
				12.75	0.215686	0.215686
				13	0.230769	0.230769
				13.25	0.245283	0.245283
				13.5	0.259259	0.259259
				13.75	0.272727	0.272727
				14	0.285714	0.285714
				14.25	0.298246	0.298246
				14.5	0.310345	0.310345
				14.75	0.322034	0.322034
				15	0.333333	0.333333
				15.25	0.344262	0.344262
				15.5	0.354839	0.354839
				15.75	0.365079	0.365079
				16	0.375	0.375
				16.25	0.384615	0.384615
				16.5	0.393939	0.393939
				16.75	0.402985	0.402985
				17	0.411765	0.411765
				17.25	0.42029	0.42029
				17.5	0.428571	0.428571
				17.75	0.43662	0.43662
				18	0.444444	0.444444
				18.25	0.452055	0.452055
				18.5	0.459459	0.459459
				18.75	0.466667	0.466667
				19	0.473684	0.473684
				19.25	0.480519	0.480519
				19.5	0.487179	0.487179
				19.75	0.493671	0.493671
				20	0.5	0.5
				20.25	0.506173	0.506173
				20.5	0.512195	0.512195
				20.75	0.518072	0.518072
				21	0.52381	0.52381
				21.25	0.529412	0.529412
				21.5	0.534884	0.534884
				21.75	0.54023	0.54023
				22	0.545455	0.545455
				22.25	0.550562	0.550562
				22.5	0.555556	0.555556
				22.75	0.56044	0.56044
				23	0.565217	0.565217
				23.25	0.569892	0.569892
				23.5	0.574468	0.574468
				23.75	0.578947	0.578947
				24	0.583333	0.583333
				24.25	0.587629	0.587629
				24.5	0.591837	0.591837
				24.75	0.59596	0.59596
				25	0.6	0.6
				25.25	0.60396	0.60396
				25.5	0.607843	0.607843
				25.75	0.61165	0.61165
				26	0.615385	0.615385
				26.25	0.619048	0.619048
				26.5	0.622642	0.622642
				26.75	0.626168	0.626168
				27	0.62963	0.62963
				27.25	0.633028	0.633028
				27.5	0.636364	0.636364
				27.75	0.63964	0.63964
				28	0.642857	0.642857
				28.25	0.646018	0.646018
				28.5	0.649123	0.649123
				28.75	0.652174	0.652174
				29	0.655172	0.655172
				29.25	0.65812	0.65812
				29.5	0.661017	0.661017
				29.75	0.663866	0.663866
				30	0.666667	0.666667
				30.25	0.669421	0.669421
				30.5	0.672131	0.672131
				30.75	0.674797	0.674797
				31	0.677419	0.677419
				31.25	0.68	0.68
				31.5	0.68254	0.68254
				31.75	0.685039	0.685039
				32	0.6875	0.6875
				32.25	0.689922	0.689922
				32.5	0.692308	0.692308
				32.75	0.694656	0.694656
				33	0.69697	0.69697
				33.25	0.699248	0.699248
				33.5	0.701493	0.701493
				33.75	0.703704	0.703704
				34	0.705882	0.705882
				34.25	0.708029	0.708029
				34.5	0.710145	0.710145
				34.75	0.71223	0.71223
				35	0.714286	0.714286
				35.25	0.716312	0.716312
				35.5	0.71831	0.71831
				35.75	0.72028	0.72028
				36	0.722222	0.722222
				36.25	0.724138	0.724138
				36.5	0.726027	0.726027
				36.75	0.727891	0.727891
				37	0.72973	0.72973
				37.25	0.731544	0.731544
				37.5	0.733333	0.733333
				37.75	0.735099	0.735099
				38	0.736842	0.736842
				38.25	0.738562	0.738562
				38.5	0.74026	0.74026
				38.75	0.741935	0.741935
				39	0.74359	0.74359
				39.25	0.745223	0.745223
				39.5	0.746835	0.746835
				39.75	0.748428	0.748428
				40	0.75	0.75
				40.25	0.751553	0.751553
				40.5	0.753086	0.753086
				40.75	0.754601	0.754601
				41	0.756098	0.756098
				41.25	0.757576	0.757576
				41.5	0.759036	0.759036
				41.75	0.760479	0.760479
				42	0.761905	0.761905
				42.25	0.763314	0.763314
				42.5	0.764706	0.764706
				42.75	0.766082	0.766082
				43	0.767442	0.767442
				43.25	0.768786	0.768786
				43.5	0.770115	0.770115
				43.75	0.771429	0.771429
				44	0.772727	0.772727
				44.25	0.774011	0.774011
				44.5	0.775281	0.775281
				44.75	0.776536	0.776536
				45	0.777778	0.777778
				45.25	0.779006	0.779006
				45.5	0.78022	0.78022
				45.75	0.781421	0.781421
				46	0.782609	0.782609
				46.25	0.783784	0.783784
				46.5	0.784946	0.784946
				46.75	0.786096	0.786096
				47	0.787234	0.787234
				47.25	0.78836	0.78836
				47.5	0.789474	0.789474
				47.75	0.790576	0.790576
				48	0.791667	0.791667
				48.25	0.792746	0.792746
				48.5	0.793814	0.793814
				48.75	0.794872	0.794872
				49	0.795918	0.795918
				49.25	0.796954	0.796954
				49.5	0.79798	0.79798
				49.75	0.798995	0.798995
				50	0.8	0.8
				50.25	0.800995	0.800995
				50.5	0.80198	0.80198
				50.75	0.802956	0.802956
				51	0.803922	0.803922
				51.25	0.804878	0.804878
				51.5	0.805825	0.805825
				51.75	0.806763	0.806763
				52	0.807692	0.807692
				52.25	0.808612	0.808612
				52.5	0.809524	0.809524
				52.75	0.810427	0.810427
				53	0.811321	0.811321
				53.25	0.812207	0.812207
				53.5	0.813084	0.813084
				53.75	0.813953	0.813953
				54	0.814815	0.814815
				54.25	0.815668	0.815668
				54.5	0.816514	0.816514
				54.75	0.817352	0.817352
				55	0.818182	0.818182
				55.25	0.819005	0.819005
				55.5	0.81982	0.81982
				55.75	0.820628	0.820628
				56	0.821429	0.821429
				56.25	0.822222	0.822222
				56.5	0.823009	0.823009
				56.75	0.823789	0.823789
				57	0.824561	0.824561
				57.25	0.825328	0.825328
				57.5	0.826087	0.826087
				57.75	0.82684	0.82684
				58	0.827586	0.827586
				58.25	0.828326	0.828326
				58.5	0.82906	0.82906
				58.75	0.829787	0.829787
				59	0.830508	0.830508
				59.25	0.831224	0.831224
				59.5	0.831933	0.831933
				59.75	0.832636	0.832636
				60	0.833333	0.833333
				60.25	0.834025	0.834025
				60.5	0.834711	0.834711
				60.75	0.835391	0.835391
				61	0.836066	0.836066
				61.25	0.836735	0.836735
				61.5	0.837398	0.837398
				61.75	0.838057	0.838057
				62	0.83871	0.83871
				62.25	0.839357	0.839357
				62.5	0.84	0.84
				62.75	0.840637	0.840637
				63	0.84127	0.84127
				63.25	0.841897	0.841897
				63.5	0.84252	0.84252
				63.75	0.843137	0.843137
				64	0.84375	0.84375
				64.25	0.844358	0.844358
				64.5	0.844961	0.844961
				64.75	0.84556	0.84556
				65	0.846154	0.846154
				65.25	0.846743	0.846743
				65.5	0.847328	0.847328
				65.75	0.847909	0.847909
				66	0.848485	0.848485
				66.25	0.849057	0.849057
				66.5	0.849624	0.849624
				66.75	0.850187	0.850187
				67	0.850746	0.850746
				67.25	0.851301	0.851301
				67.5	0.851852	0.851852
				67.75	0.852399	0.852399
				68	0.852941	0.852941
				68.25	0.85348	0.85348
				68.5	0.854015	0.854015
				68.75	0.854545	0.854545
				69	0.855072	0.855072
				69.25	0.855596	0.855596
				69.5	0.856115	0.856115
				69.75	0.856631	0.856631
				70	0.857143	0.857143
				70.25	0.857651	0.857651

## Sheet: vs Jet Speed
Probability of dual pump-probe hit in XFEL pump-probe measurements
XFEL beam width, w	1.5	µm		Jet Speed [m/s]	Formula	Probability
Pump-Probe separation, D	5	µm, must be > w!		10	0.49	0.49
Probe diffraction dose, b	0.25	µm, 0 < b < 1		10.25	0.486938	0.486938
Crystal length, L	10	µm		10.5	0.483875	0.483875
Jet speed, v	50	m/s		10.75	0.480813	0.480813
Delay time, t	0.1225	µs		11	0.47775	0.47775
				11.25	0.474688	0.474688
Step size in v	0.25	m/s		11.5	0.471625	0.471625
				11.75	0.468562	0.468562
				12	0.4655	0.4655
				12.25	0.462438	0.462438
				12.5	0.459375	0.459375
				12.75	0.456313	0.456313
				13	0.45325	0.45325
				13.25	0.450187	0.450187
				13.5	0.447125	0.447125
				13.75	0.444063	0.444063
				14	0.441	0.441
				14.25	0.437937	0.437937
				14.5	0.434875	0.434875
				14.75	0.431813	0.431813
				15	0.42875	0.42875
				15.25	0.425687	0.425687
				15.5	0.422625	0.422625
				15.75	0.419562	0.419562
				16	0.4165	0.4165
				16.25	0.413438	0.413438
				16.5	0.410375	0.410375
				16.75	0.407312	0.407312
				17	0.40425	0.40425
				17.25	0.401188	0.401188
				17.5	0.398125	0.398125
				17.75	0.395063	0.395063
				18	0.392	0.392
				18.25	0.388938	0.388938
				18.5	0.385875	0.385875
				18.75	0.382812	0.382812
				19	0.37975	0.37975
				19.25	0.376688	0.376688
				19.5	0.373625	0.373625
				19.75	0.370562	0.370562
				20	0.3675	0.3675
				20.25	0.364437	0.364437
				20.5	0.361375	0.361375
				20.75	0.358313	0.358313
				21	0.35525	0.35525
				21.25	0.352187	0.352187
				21.5	0.349125	0.349125
				21.75	0.346063	0.346063
				22	0.343	0.343
				22.25	0.339938	0.339938
				22.5	0.336875	0.336875
				22.75	0.333812	0.333812
				23	0.33075	0.33075
				23.25	0.327688	0.327688
				23.5	0.324625	0.324625
				23.75	0.321562	0.321562
				24	0.3185	0.3185
				24.25	0.315438	0.315438
				24.5	0.312375	0.312375
				24.75	0.309313	0.309313
				25	0.30625	0.30625
				25.25	0.303187	0.303187
				25.5	0.300125	0.300125
				25.75	0.297063	0.297063
				26	0.294	0.294
				26.25	0.290938	0.290938
				26.5	0.287875	0.287875
				26.75	0.284812	0.284812
				27	0.28175	0.28175
				27.25	0.278687	0.278687
				27.5	0.275625	0.275625
				27.75	0.272563	0.272563
				28	0.2695	0.2695
				28.25	0.266437	0.266437
				28.5	0.263375	0.263375
				28.75	0.260313	0.260313
				29	0.25725	0.25725
				29.25	0.254188	0.254188
				29.5	0.251125	0.251125
				29.75	0.248062	0.248062
				30	0.245	0.245
				30.25	0.241938	0.241938
				30.5	0.238875	0.238875
				30.75	0.235813	0.235813
				31	0.23275	0.23275
				31.25	0.229688	0.229688
				31.5	0.226625	0.226625
				31.75	0.223563	0.223563
				32	0.2205	0.2205
				32.25	0.217437	0.217437
				32.5	0.214375	0.214375
				32.75	0.211313	0.211313
				33	0.20825	0.20825
				33.25	0.205187	0.205187
				33.5	0.202125	0.202125
				33.75	0.199062	0.199062
				34	0.196	0.196
				34.25	0.192937	0.192937
				34.5	0.189875	0.189875
				34.75	0.186812	0.186812
				35	0.18375	0.18375
				35.25	0.180688	0.180688
				35.5	0.177625	0.177625
				35.75	0.174563	0.174563
				36	0.1715	0.1715
				36.25	0.168437	0.168437
				36.5	0.165375	0.165375
				36.75	0.162312	0.162312
				37	0.15925	0.15925
				37.25	0.156188	0.156188
				37.5	0.153125	0.153125
				37.75	0.150062	0.150062
				38	0.147	0.147
				38.25	0.143938	0.143938
				38.5	0.140875	0.140875
				38.75	0.137813	0.137813
				39	0.13475	0.13475
				39.25	0.131687	0.131687
				39.5	0.128625	0.128625
				39.75	0.125563	0.125563
				40	0.1225	0.1225
				40.25	0.119438	0.119438
				40.5	0.116375	0.116375
				40.75	0.113312	0.113312
				41	0.11025	0.11025
				41.25	0.107187	0.107187
				41.5	0.104125	0.104125
				41.75	0.101063	0.101063
				42	0.098	0.098
				42.25	0.0949375	0.0949375
				42.5	0.091875	0.091875
				42.75	0.0888125	0.0888125
				43	0.08575	0.08575
				43.25	0.0826875	0.0826875
				43.5	0.079625	0.079625
				43.75	0.0765625	0.0765625
				44	0.0735	0.0735
				44.25	0.0704375	0.0704375
				44.5	0.067375	0.067375
				44.75	0.0643125	0.0643125
				45	0.06125	0.06125
				45.25	0.0581875	0.0581875
				45.5	0.055125	0.055125
				45.75	0.0520625	0.0520625
				46	0.049	0.049
				46.25	0.0459375	0.0459375
				46.5	0.042875	0.042875
				46.75	0.0398125	0.0398125
				47	0.03675	0.03675
				47.25	0.0336875	0.0336875
				47.5	0.030625	0.030625
				47.75	0.0275625	0.0275625
				48	0.0245	0.0245
				48.25	0.0214375	0.0214375
				48.5	0.018375	0.018375
				48.75	0.0153125	0.0153125
				49	0.01225	0.01225
				49.25	0.0091875	0.0091875
				49.5	0.006125	0.006125
				49.75	0.0030625	0.0030625
				50	0	0
				50.25	-0.0030625	0
				50.5	-0.006125	0
				50.75	-0.0091875	0
				51	-0.01225	0
				51.25	-0.0153125	0
				51.5	-0.018375	0
				51.75	-0.0214375	0
				52	-0.0245	0
				52.25	-0.0275625	0
				52.5	-0.030625	0
				52.75	-0.0336875	0
				53	-0.03675	0
				53.25	-0.0398125	0
				53.5	-0.042875	0
				53.75	-0.0459375	0
				54	-0.049	0
				54.25	-0.0520625	0
				54.5	-0.055125	0
				54.75	-0.0581875	0
				55	-0.06125	0
				55.25	-0.0643125	0
				55.5	-0.067375	0
				55.75	-0.0704375	0
				56	-0.0735	0
				56.25	-0.0765625	0
				56.5	-0.079625	0
				56.75	-0.0826875	0
				57	-0.08575	0
				57.25	-0.0888125	0
				57.5	-0.091875	0
				57.75	-0.0949375	0
				58	-0.098	0
				58.25	-0.101063	0
				58.5	-0.104125	0
				58.75	-0.107187	0
				59	-0.11025	0
				59.25	-0.113312	0
				59.5	-0.116375	0
				59.75	-0.119438	0
				60	-0.1225	0
				60.25	-0.125563	0
				60.5	-0.128625	0
				60.75	-0.131687	0
				61	-0.13475	0
				61.25	-0.137813	0
				61.5	-0.140875	0
				61.75	-0.143938	0
				62	-0.147	0
				62.25	-0.150062	0
				62.5	-0.153125	0
				62.75	-0.156188	0
				63	-0.15925	0
				63.25	-0.162313	0
				63.5	-0.165375	0
				63.75	-0.168438	0
				64	-0.1715	0
				64.25	-0.174562	0
				64.5	-0.177625	0
				64.75	-0.180687	0
				65	-0.18375	0
				65.25	-0.186812	0
				65.5	-0.189875	0
				65.75	-0.192937	0
				66	-0.196	0
				66.25	-0.199062	0
				66.5	-0.202125	0
				66.75	-0.205187	0
				67	-0.20825	0
				67.25	-0.211313	0
				67.5	-0.214375	0
				67.75	-0.217437	0
				68	-0.2205	0
				68.25	-0.223563	0
				68.5	-0.226625	0
				68.75	-0.229688	0
				69	-0.23275	0
				69.25	-0.235812	0
				69.5	-0.238875	0
				69.75	-0.241938	0
				70	-0.245	0
				70.25	-0.248063	0
				70.5	-0.251125	0
				70.75	-0.254188	0
				71	-0.25725	0
				71.25	-0.260312	0
				71.5	-0.263375	0
				71.75	-0.266437	0
				72	-0.2695	0
				72.25	-0.272562	0
				72.5	-0.275625	0
				72.75	-0.278687	0
				73	-0.28175	0
				73.25	-0.284812	0
				73.5	-0.287875	0
				73.75	-0.290938	0
				74	-0.294	0
				74.25	-0.297063	0
				74.5	-0.300125	0
				74.75	-0.303187	0
				75	-0.30625	0
				75.25	-0.309313	0
				75.5	-0.312375	0
				75.75	-0.315438	0
				76	-0.3185	0
				76.25	-0.321562	0
				76.5	-0.324625	0
				76.75	-0.327688	0
				77	-0.33075	0
				77.25	-0.333813	0
				77.5	-0.336875	0
				77.75	-0.339938	0
				78	-0.343	0
				78.25	-0.346062	0
				78.5	-0.349125	0
				78.75	-0.352187	0
				79	-0.35525	0
				79.25	-0.358312	0
